# Supplementary material for: Lung microvascular occlusion by platelet-rich neutrophil-platelet aggregates promotes cigarette smoke–induced severe flu
Source: JCI Insight. 2024 Jan 23;9(2):e167299. doi: 10.1172/jci.insight.167299 (PMC10906226; doi:10.1172/jci.insight.167299)
Supplement: Supporting data values [file jciinsight-9-167299-s141.xlsx]

## Sheet: Fig. 1B
Day 0		Day 9		Day 14
RA+Flu	CS+Flu	RA+Flu	CS+Flu	RA+Flu	CS+Flu
0	0	-14.8148	-6.75105	8.08081	4.64135
0	0	-9.77654	-32.1678	-2.51397	-1.3986
0	0	-10.0946	-20.3008	-5.36278	6.01504
0	0	-11.2094	-22.7425	-7.9646	-9.36455
0	0	-1.06383	-31.7241	5.31915	-5.51724
0	0	-14.511	-25.0847	-6.94006	-4.40678
0	0	-26.8382	-20.5761	4.41176	-4.93827
0	0	3.29218	-16.6667	0.823045	-14.0351
0	0	-11.3712	-15.2091	3.67893	4.56274
0	0	-2.65152	-19.1275	-5.30303	-3.69128
0	0	-1.94175	-2.83401	-4.53074	3.64372
0	0	-12.3077	-16.8103	-6.69291	-3.87931
0	0	-26.2048	-26.4591	-6.0241	-9.72763
0	0	-7.12805	-18.5976	2.73438	-2.13415
0	0	-2.43544	-16.9381	3.00752	-2.28013
0	0	-18.4971	-14.1026	-7.22543	6.41026

## Sheet: Fig. 1C
Day 0		Day 9		Day 14
RA+Flu	CS+Flu	RA+Flu	CS+Flu	RA+Flu	CS+Flu
29.7	24.2	25.3	24.3	32.1	23.2
35.8	28.6	26.2	19.4	34.9	27.4
31.7	26.6	28.5	21.2	30	19.6
33.9	29.9	30.1	23.1	31.2	32.1
28.2	29	27.9	19.8	29.7	25.6
31.7	29.5	27.1	22.1	29.5	28.2
27.2	24.3	19.9	19.3	28.4	28.2
24.3	22.8	25.1	19	24.5	30.1
29.9	26.3	26.5	22.3	31	27.1
26.4	29.8	25.7	24.1	25	23.1
30.9	25.1	30.3	25.7	29.5	27.5
26	23.2	22.8	19.3	23.7	24.9
33.2	25.7	24.5	18.9	31.2	30
25.6	32.8	32.3	26.7	26.3	28.7
26.6	30.7	27.6	25.5	27.4	24.5
34.6	23.4	28.2	20.1	32.1	24.8

## Sheet: Fig. 1E
RA+Veh	RA+Flu	CS+Flu
0	0	4.5
0	0	4.5
0.5	1	4.5
1	1.5	4
1	1.5	4
1.5	1.5	3.5
2	2	3.5
	2	3
	2	3
	2.5	3
	2.5	2.5
	2.5	2.5
	3.5	2
	4	2
	4	2
	2	1.5

## Sheet: Fig.1F
RA+Veh	RA+Flu	CS+Flu
0	3	4
0	3	3.5
0	2.5	3
1	2.5	3
1	2	2.5
1	2	2
1	2	2
	1	2
	1	1.5
	1	1.5
	0.5	1.5
	0.5	1
	0	1
	0	1
	0	0.5
	0	0

## Sheet: Fig.1G
RA+Veh	RA+Flu	CS+Flu
0	1	2
0.5	1	2
1	1.5	2.5
1	2	2.5
1	2	3
1.5	2	3
2	2.5	3
	2.5	3.5
	3	3.5
	3	4
	4	4
	3.5	4
	3.5	4.5
	3.5	4
	3.5	4.5
	3.5	4.5

## Sheet: Fig.1H
RA+Veh	RA+Flu	CS+Flu
1	3	1
1	2.5	1.5
0.5	2.5	1.5
0	2	1.5
0	2	1.5
0	2	1.5
0	2	3.5
	1.5	3
	1.5	3
	1	2.5
	0.5	2.5
	0.5	2.5
	2	2.5
	1.5	2
	1.5	2
	1	3

## Sheet: Fig.1I
RA+Veh	RA+Flu	CS+Flu
4	21	36
2	8	42
8	11	19
3	18	42
11	15	21
	17	36
	5	52
	26	20
	21
	33

## Sheet: Fig.1J
RA+Veh	RA+Flu	CS+Flu
97.2	86	75.1
98.3	95.5	79
95.6	92	83.3
	91.1	81.2
	77.8	72.1
	85.5	78.6
	89.1	81.2
	87.2	79.3
		77.9
		69
		79.3

## Sheet: Fig.3C
RA+Flu	CS+Flu
0.4	1.14
0.5	2
0.29	2.5
0.5	2.8
2.25	2.71

## Sheet: Fig.3D
RA+Flu	CS+Flu
112.967	188.869
136.66	215.226
131.436	316.712
279.59	334.279
116.547	321.953

[truncated: 19 more sheets: Fig.3F, Fig.4C, Fig.4E, Fig.5D, Fig.3G, Fig.3H, Fig.3I, Supp.Fig.1B, Supp.Fig.1C, Supp.Fig.1D, Supp.Fig.1E, Supp.Fig.1F, Supp.Fig. 2, Supp.Fig3A, Supp.Fig.3B, Supp.Fig.5C, Supp.Fig.5D, Supp.Fig.5E, Supp.Fig6C]
